# Supplementary material for: Partisan Bias in Message Selection: Media Gatekeeping of Party Press Releases
Source: Polit Commun. 2017 Jul 3;34(3):367–84. doi: 10.1080/10584609.2016.1265619 (PMC5679709; doi:10.1080/10584609.2016.1265619)
Supplement: Supplemental_materials.zip [file UPCP_A_1265619_SM1603.zip]

Archive with 5 entries (4 files):
- UPCP_A_1265619_SM1603/
- UPCP_A_1265619_SM1603/02_replication_polcom.do
- UPCP_A_1265619_SM1603/partisanbias.dta
- UPCP_A_1265619_SM1603/partisan_bias_in_message_selection_appendix.docx
- UPCP_A_1265619_SM1603/plagiarismsoftware_vs_success.dta
