# Supplementary material for: Partisan Bias in Message Selection: Media Gatekeeping of Party Press Releases
Source: Polit Commun. 2017 Jul 3;34(3):367–84. doi: 10.1080/10584609.2016.1265619 (PMC5679709; doi:10.1080/10584609.2016.1265619)
Supplement: Supplemental_materials.zip [file UPCP_A_1265619_SM1603.zip › UPCP_A_1265619_SM1603/02_replication_polcom.do]

/*
 Replication file: Partisan bias in message selection:
 media gatekeeping of party press releases
 (Haselmayer, Wagner & Meyer)
 */
 
 ** default settings **
clear
version 14.1
set more off
set mem 512M, 
set scheme sj
set trace off
capture log close


** define directories **
global DATADIR  " *ENTER PATH* " // e.g. "C:\Data"
global GRAPHDIR " *ENTER PATH* " // e.g. "C:\Graphs"

** change to working directory **
cd "$DATADIR"

********************
*** Descriptives ***
********************

** Load data file for analyses and graphs:
cd "$DATADIR"
use partisanbias.dta, clear

** Figure 2: Readership party orientation across media outlets
sort medium
twoway (scatter medium ptv_reader if actor_org==1100000, ylabel(0(1)8,nogrid) mcolor(black) msymbol(plus) ) || ///
	   (scatter medium ptv_reader if actor_org==1200000, ylabel(0(1)8,nogrid) mcolor(black) msymbol(diamond_hollow) ) || ///
	   (scatter medium ptv_reader if actor_org==1300000, ylabel(0(1)8,nogrid) mcolor(black) msymbol(triangle) ) || ///
	   (scatter medium ptv_reader if actor_org==1400000, ylabel(0(1)8,nogrid) mcolor(black) msymbol(square) ) || ///
	   (scatter medium ptv_reader if actor_org==1500000, ylabel(0(1)8,nogrid) mcolor(black) msymbol(circle_hollow) ) || ///
	   (scatter medium ptv_reader if actor_org==1600000, ylabel(0(1)8,nogrid) mcolor(black) msymbol(X) ) || ///
       (connected medium ptv_reader if actor_org == 1100000,msymbol (none) lpattern(dash) lcolor(black)) || ///
       (connected medium ptv_reader if actor_org == 1200000,msymbol (none) lpattern(shortdash) lcolor(black)) || ///
       (connected medium ptv_reader if actor_org == 1300000,msymbol (none) lpattern(dash) lcolor(black)) || ///
       (connected medium ptv_reader if actor_org == 1400000,msymbol (none) lpattern(solid) lcolor(black)) || ///
       (connected medium ptv_reader if actor_org == 1500000,msymbol (none) lpattern(solid) lcolor(black)) || ///
       (connected medium ptv_reader if actor_org == 1600000,msymbol (none) lpattern(shortdash) lcolor(black)  ///
	   graphregion(color(white)) ///
       xsize(7) ///
       ysize(4) ///
       xtitle(Average propensity-to-vote score,size(medsmall)) ///	 
	   ytitle("") ///
       ylabel(1(1)8, notick valuelabel angle(0) ) ///	   
       yscale(range(0.5 8.5)) ///	   
       xlabel(0(1)5) ///	  
       xscale(range(0 5.5)) ///
	   yline(1,lpattern(solid) lcolor(gs12) lw(vvthin)) ///
	   yline(2,lpattern(solid) lcolor(gs12) lw(vvthin)) ///
	   yline(3,lpattern(solid) lcolor(gs12) lw(vvthin)) ///
	   yline(4,lpattern(solid) lcolor(gs12) lw(vvthin)) ///
	   yline(5,lpattern(solid) lcolor(gs12) lw(vvthin)) ///
	   yline(6,lpattern(solid) lcolor(gs12) lw(vvthin)) ///
	   yline(7,lpattern(solid) lcolor(gs12) lw(vvthin)) ///
	   yline(8,lpattern(solid) lcolor(gs12) lw(vvthin)) /// 
	   text(0.5 1.5 "BZÖ") ///
	   text(0.5 2.05 "FPÖ") ///	
	   text(0.5 5.15 "Greens") ///
	   text(0.5 2.35 "TS") ///	
	   text(0.5 4.68 "SPÖ") ///
	   text(0.5 3.55 "ÖVP") ///
	   text(8.5 1.7 "BZÖ") ///
	   text(8.5 3.75 "ÖVP") ///	
	   text(8.5 2.55 "FPÖ") ///
	   text(8.5 3.0 "TS") ///	
	   text(8.5 4.7 "SPÖ") ///
	   text(8.5 4.13 "Greens") ///	
	   legend(off)) 
	   
cd "$GRAPHDIR"
graph save "fig2.gph", replace	
cd "$DATADIR"   


* Figure 3: Share of press releases in media reports, by media outlets and parties
graph bar effective, over(actor_org, label(angle(45) labsize(small)) gap(80) ) over(medium, label(labsize(medium)) gap(400)) ///
	bar( 1, color(black) ) ///
	intensity(100) ///
	xsize(10) ysize(4) ///
	ytitle("Successful press releases (in %)" ,size(medlarge)) ///
	ylabel(0(0.02)0.10, nogrid) ///
	graphregion(color(white)) 

cd "$GRAPHDIR"
graph save "fig3.gph", replace	
cd "$DATADIR"


*****************************
*** Multivariate Analyses ***
*****************************


***Logit mit clustered standard errors
logit  effective c.ptv_reader  newsvalue_all_role   c.words  i.eventdriven i.press_conference  c.time2  c.articles i.female date i.actor_org  , cluster(group)  
est store mod_all1_cl
logit  effective  c.ptv_reader##c.newsvalue_all_role c.words i.eventdriven i.press_conference  c.time2  c.articles i.female date i.actor_org  , cluster(group) 
est store mod_all1_int_cl

*Table 1:
cd "$GRAPHDIR"
esttab   mod_all1_cl mod_all1_int_cl  using "Table1.rtf", replace label scalars(ll) se(3)  ///
						nogaps star(+ 0.1 * 0.05 ** 0.01 *** 0.001) ///
						order(newsvalue_all_role ptv_reader newsvalue_all_role#ptv_reader 1.female time2 date 1.eventdriven 1.press_conference articles words 1200000.actor_org 1300000.actor_org 1400000.actor_org 1500000.actor_org 1600000.actor_org ) ///
						nonumbers mtitles("Readership bias"  "News factors" "BiasXNews factors" ) 
cd "$DATADIR" 


***Marginal effects plots:

** Figure 4: The effects of news value and partisan bias on the success of press releases 
* (left panel) - H1: news value
estimates restore mod_all1_cl
sum newsvalue_all_role
margins, at((asobserved) _all  newsvalue_all_role=(0(1)5)  ) 
matrix b=r(b)
matrix V=r(V)
matrix list b
matrix list V

gen graph_id=_n in 1/6
gen graph_x=graph_id-1

gen effect=.
gen upper=.
gen lower=.

forval i=1/6 {
	local j=`i'-1
	replace effect=b[1,`i'] 				     if graph_x==`j'
	replace upper=b[1,`i'] + 1.96*sqrt(V[`i',`i']) if graph_x==`j'
	replace lower=b[1,`i'] - 1.96*sqrt(V[`i',`i']) if graph_x==`j'
}

* add data for bar chart (manually, so far)
gen bar_y=.
tab newsvalue_all_role
replace bar_y=0.0615 if graph_x==0
replace bar_y=0.2226 if graph_x==1
replace bar_y=0.3409 if graph_x==2
replace bar_y=0.2493 if graph_x==3
replace bar_y=0.1056 if graph_x==4
replace bar_y=0.0201 if graph_x==5

* twoway plot with addplot option
twoway || bar bar_y graph_x, yaxis(2) color(gs12) fintensity(100) ///
	barwidth(0.4) legend(off) ///
	graphregion(color(white)) ///
	xtitle("News value index",size(medsmall)) ///
	yscale(off axis(2))     ///
	ylabel(0(0.10)0.40, angle(0) nogrid axis(2)) ///
	|| scatter effect graph_x, yaxis(1) yscale(range(0 0.010) alt axis(1))   ///
		ytitle("Predicted Probability", size(medsmall) axis(1))  ///
	    ylabel(0(0.02)0.10, angle(0) nogrid) ///
		mcolor(black) ///
	|| rcap upper lower graph_x, yaxis(1) ///
		lcolor(black) ysize(3) xsize(4)

cd "$GRAPHDIR"
graph save fig4a.gph, replace
cd "$DATADIR" 	
drop graph_* bar_y effect upper lower

** Figure 4: The effects of news value and partisan bias on the success of press releases 
* (right panel) - H2: partisanship
sum ptv_reader

set more off 
gen pipe = "|" 
gen where=-0.005

estimates restore mod_all1_cl
margins, at((asobserved) _all ptv_reader=(1.5(0.25)5)  ) 

*Marginal effects plot
marginsplot , title("", color(black)) ///
	recast(line) ///
	plotopts(lcolor(black)) ///
	recastci(rarea) ///
	ciopts(color(gs12) fintensity(100)) ///
	ylabel(, nogrid) ///
	yline(0, lcolor(black)) ///
	graphregion(color(white)) ///
	ytitle("Predicted Probability") ///
	xtitle("Readership party orientation",size(medsmall)) ///
	ysize(3) ///
	xsize(4) ///
	xscale(range(1.45 5)) ///
	yscale(range(-0.01(0.02) 0.10)) ///
	ylabel(0(0.02)0.10, labsize(small)) ///
	xlabel(1.5(0.5)5, labsize(small)) ///
addplot(scatter where ptv_reader if ptv_reader>1.40 & ptv_reader<5, xlabel(1.5(0.5)5, labsize(small)) ylabel(0(0.02)0.10, angle(0) nogrid labsize(small))  ms(none) mlabel(pipe) mlabcolor(black) mlabpos(0) legend(off))  //

cd "$GRAPHDIR"
graph save fig4b.gph, replace
cd "$DATADIR" 
drop   where pipe	
					
						
**Figure 5:Marginal effects of partisan bias conditional on news value (H3)
set more off 

tab newsvalue_all_role
su ptv_reader //1.47-4.9

est restore mod_all1_int_cl
margins, dydx(ptv_reader) at((mean) _continuous  (base) _factor newsvalue_all_role=(0(1)5)) post
matrix b=r(b)
matrix V=r(V)
matrix list b
matrix list V

gen graph_id=_n in 1/6
gen graph_x=graph_id-1

gen effect=.
gen upper=.
gen lower=.

forval i=1/6 {
	local j=`i'-1
	replace effect=b[1,`i'] 				     if graph_x==`j'
	replace upper=b[1,`i'] + 1.96*sqrt(V[`i',`i']) if graph_x==`j'
	replace lower=b[1,`i'] - 1.96*sqrt(V[`i',`i']) if graph_x==`j'
}

* add data for bar chart (manually, so far)
gen bar_y=.
tab newsvalue_all_role
replace bar_y=0.0615 if graph_x==0
replace bar_y=0.2226 if graph_x==1
replace bar_y=0.3409 if graph_x==2
replace bar_y=0.2493 if graph_x==3
replace bar_y=0.1056 if graph_x==4
replace bar_y=0.0201 if graph_x==5

* twoway plot with addplot option
twoway ||  scatter effect graph_x, yaxis(1) yscale(range(0 0.06)  axis(1))   ///
		xtitle("News value index",size(medsmall)) ///
		ytitle("Marginal effect of readership party orientation ", size(medsmall) axis(1))  ///
	    ylabel(0(0.01)0.06, angle(0) nogrid) ///
		mcolor(black) ///
		yline(0, lcolor(black)) ///
	|| rcap upper lower graph_x, yaxis(1) ///
		lcolor(black) ysize(3) xsize(4) ///
		graphregion(color(white)) ///
		legend(off) 

cd "$GRAPHDIR"
graph save fig5.gph, replace
cd "$DATADIR" 	
drop graph_* bar_y effect upper lower


*******************************
*** Online Appendix section ***
*******************************


*** Figure A.1: Successful press releases in manual coding by similarity in cheating detection software
cd "$DATADIR" 	
use plagiarismsoftware_vs_success.dta, clear

* Generate recoded variable for perfect matches:
gen perfect_matches_graph=perfect_matches
replace perfect_matches_graph=13 if perfect_matches_graph~=. & perfect_matches_graph>13

graph bar effective , over(perfect_matches_graph, relabel(7 "13+")  gap(200) ) ///
	bar( 1, color(black) ) ///
	intensity(100) ///
	legend(off) ///
	graphregion(color(white)) ///
	yscale(range(0.0 0.6)) ///
    ylabel(0 "0" 0.10 "10" 0.20 "20" 0.30 "30" 0.40 "40" 0.50 "50" 0.60 "60", labsize(medsmall)  nogrid) ///
	ytitle("Manual coding: Successful press releases (in %)" " ",size(medsmall)) ///
	ysize(4) ///
	xsize(5) 
	
cd "$GRAPHDIR"
graph save figA1.gph, replace
cd "$DATADIR"


*Appendix C: Multilevel vs. clustered standard errors (logistic regression)
cd "$DATADIR" 	
use partisanbias.dta, clear
						
set more off
*H1 & H2:
xtmelogit   effective c.ptv_reader  newsvalue_all_role   c.words  i.eventdriven i.press_conference  c.time2  c.articles i.female date i.actor_org || group: , or var
est store mod_all1

*H3:
xtmelogit   effective c.ptv_reader##c.newsvalue_all_role c.words i.eventdriven i.press_conference  c.time2  c.articles i.female date i.actor_org || group: , or var
est store mod_all1_int


cd "$GRAPHDIR"
esttab    mod_all1 mod_all1_cl mod_all1_int mod_all1_int_cl using "Appendix_C.rtf", replace label scalars(ll) se(4)  ///
						nogaps star(+ 0.1 * 0.05 ** 0.01 *** 0.001) ///
						order(newsvalue_all_role ptv_reader  newsvalue_all_role#ptv_reader 1.female time2 date 1.eventdriven 1.press_conference  articles words 1200000.actor_org 1300000.actor_org 1400000.actor_org 1500000.actor_org 1600000.actor_org ) ///
						nonumbers mtitles("Model 1 (ML)" "Model 1 (CL)" "Model 2 (ML)"  "Model 2 (CL)" ) 
cd "$DATADIR" 
	
 

*** Appendix D: Excluding one news factor at a time (logistic regression)
gen newsvalue_robust1=negative+issue_engagement_d+medium_issue_salience_d+rolevalue
gen newsvalue_robust2=negative+issue_engagement_d+medium_issue_salience_d+surprise_d 
gen newsvalue_robust3=negative+issue_engagement_d+rolevalue+surprise_d
gen newsvalue_robust4=negative+medium_issue_salience_d+rolevalue+surprise_d
gen newsvalue_robust5=issue_engagement_d+medium_issue_salience_d+rolevalue+surprise_d

lab var newsvalue_robust1 "News value 1_1"
lab var newsvalue_robust2 "News value 1_2"
lab var newsvalue_robust3 "News value 1_3"
lab var newsvalue_robust4 "News value 1_4"
lab var newsvalue_robust5 "News value 1_5"

*Logistic regression
foreach robust of varlist newsvalue_robust1-newsvalue_robust5 {
quietly logit  effective c.ptv_reader `robust'   c.words  i.eventdriven i.press_conference  c.time2  c.articles i.female date i.actor_org  , cluster(group) or 
est store mod_`robust'_cl
}

* Table Appendix D:
cd "$GRAPHDIR"
esttab  mod_newsvalue_robust1_cl mod_newsvalue_robust2_cl mod_newsvalue_robust3_cl ///
		mod_newsvalue_robust4_cl mod_newsvalue_robust5_cl ///
		using "Appendix_D.rtf", replace label scalars(ll) se(4)  ///
		nogaps star(+ 0.1 * 0.05 ** 0.01 *** 0.001) ///
		order(newsvalue_robust1 newsvalue_robust2 newsvalue_robust3 ///
		newsvalue_robust4 newsvalue_robust5 ptv_reader ///
		1.female time2 date 1.eventdriven 1.press_conference articles words 1200000.actor_org ///
		1300000.actor_org 1400000.actor_org 1500000.actor_org 1600000.actor_org ) ///
		compress mtitles("w/o surprise" "w/o powerful elites" "w/o relevance" "w/o conflict" "w/o negativity") 	
cd "$DATADIR" 		
		

*** Appendix E: Effect of partisan bias without SPÖ, ÖVP and BZÖ
logit  effective c.ptv_reader  newsvalue_all_role   c.words  i.eventdriven i.press_conference  c.time2  c.articles i.female date i.actor_org  if actor_org!=1100000 & actor_org!=1200000 & actor_org!=1500000, cluster(group) or 
est sto mod_spo_bzo_ovp
*beides sign. 
	

* Table Appendix E:
cd "$GRAPHDIR"
esttab   mod_all1_cl mod_spo_bzo_ovp   using "Appendix_E.rtf", replace label scalars(ll) se(3)  ///
						nogaps star(+ 0.1 * 0.05 ** 0.01 *** 0.001) ///
						order(newsvalue_all_role ptv_reader newsvalue_all_role#ptv_reader  1.female time2 date 1.eventdriven 1.press_conference articles words 1200000.actor_org 1300000.actor_org 1400000.actor_org 1500000.actor_org 1600000.actor_org ) ///
						nonumbers mtitles("Model 1"  "Excluding SPÖ, ÖVP & BZÖ" ) 
cd "$DATADIR" 


*** Appendix F: Marginal effect of news value conditional on partisan bias
*Logistic regression
logit  effective  c.newsvalue_all_role##c.ptv_reader c.words i.eventdriven i.press_conference  c.time2  c.articles i.female date i.actor_org  , cluster(group) or 
est store mod_all1_int_cl_berry

* Figure:
gen x=_n in 1/2

gen effect=.
gen upper=.
gen lower=.
						
set more off 
gen pipe = "|" 
gen where=-0.005

su newsvalue_all_role
su ptv_reader

est restore mod_all1_int_cl_berry
margins, dydx(newsvalue_all_role) at((mean) _continuous  (base) _factor ptv_reader=(1.47(0.25)4.9))  
marginsplot , title("", color(black)) ///
	recast(line) ///
	plotopts(lcolor(black)) ///
	recastci(rarea) ///
	ciopts(color(gs12) fintensity(100)) ///
	ylabel(, nogrid) ///
	yline(0, lcolor(black)) ///
	graphregion(color(white)) ///
	ytitle("Predicted probability") ///
	xtitle("Readership party orientation",size(medsmall)) ///
	ysize(3) ///
	xsize(4) ///
	xscale(range(1.5 5)) ///
	yscale(range(-0.01(0.01) 0.03)) ///
	ylabel(0(0.01)0.03, labsize(small)) ///
	xlabel(1.5(0.5)5, labsize(small)) ///
addplot(scatter where ptv_reader if ptv_reader>1.40 & ptv_reader<4.8, xlabel(1.5(0.5)5, labsize(small)) ylabel(0(0.01)0.03, labsize(small))  ms(none) mlabel(pipe) mlabcolor(gs8) mlabpos(0) legend(off))  //

cd "$GRAPHDIR"
graph save Appendix_F.gph, replace
cd "$DATADIR" 
drop x effect upper lower where pipe	
